# Supplementary material for: The Duality of Adiponectin: The Role of Sex in Atherosclerosis
Source: Cells. 2023 Dec 19;13(1):1. doi: 10.3390/cells13010001 (PMC10778560; doi:10.3390/cells13010001)
Supplement: Supplementary file 1 [file cells-13-00001-s001.zip]

Archive with 1 entries (1 files):
- cells-2777017-supplementary.pptx
